# Supplementary material for: Programming of Industrial Robots Using a Laser Tracker
Source: Sensors (Basel). 2022 Aug 27;22(17):6464. doi: 10.3390/s22176464 (PMC9460220; doi:10.3390/s22176464)
Supplement: Supplementary file 1 [file sensors-22-06464-s001.zip]

Archive with 1 entries (1 files):
- sensors-1839097-supplementary.mpeg
